# Supplementary material for: The Influence of Polysaccharides/TiO2 on the Model Membranes of Dipalmitoylphosphatidylglycerol and Bacterial Lipids
Source: Molecules. 2022 Jan 6;27(2):343. doi: 10.3390/molecules27020343 (PMC8778854; doi:10.3390/molecules27020343)
Supplement: Supplementary file 1 [file molecules-27-00343-s001.zip]

Archive with 1 entries (1 files):
- molecules-1486208-supplementary.pdf
